# Supplementary material for: Gene expression alterations in brains of mice infected with three strains of scrapie
Source: BMC Genomics. 2006 May 16;7:114. doi: 10.1186/1471-2164-7-114 (PMC1475852; doi:10.1186/1471-2164-7-114)
Supplement: Additional File 1 — Table showing genes that showed significant expression alterations in scrapie brains at 146 dpi (q-value 5% or less). [file 1471-2164-7-114-S1.xls]

## Sheet: Sheet1
Additional Data File 1
Genes that showed significant expression alterations in scrapie brains at 146dpi (q-value 5% or less)
Gene Name	Symbol	SAM	q	Fold Change				Scan	Clone ID	Seq.	Citations
				ME7	22L	RML	Ave
Protein Folding
activator of heat shock 90kDa protein ATPase 1	Ahsa1	-2.53235	0.855181	-1.29875	-1.09933	-1.22258	-1.20404	H	AI849815	nd
DnaJ (Hsp40) homolog, subfamily C, member 1	Dnajc1	-2.22056	3.20441	-1.16625	-1.2251	-1.30306	-1.2302	H	AI853906	nd
DnaJ (Hsp40) homolog, subfamily C, member 12	Dnajc12	-2.21148	5.11159	-1.10286	-1.13349	-1.13353	-1.1232	A	AI852445	nd
DnaJ (Hsp40) homolog, subfamily C, member 4*	Dnajc4	-2.43989	1.42047	-1.12043	-1.28066	-1.39654	-1.26074	H A	AI854131	nd
heat shock 70kDa protein 12A	Hspa12a	-2.91615	1.47258	-1.12932	-1.32609	-1.33311	-1.25917	L A	AI853180 AI840429 AI835585	Yes	21, 22
heat shock protein 1, alpha	Hspca	-3.07031	0.727296	-1.22924	-1.25114	-1.28688	-1.25553	H A	AI836313 AI836122 AI839932 AI841344	Yes	10
heat shock protein 1, beta	Hspcb	-3.20369	0.727296	-1.03439	-1.24583	-1.46598	-1.2362	L H A	AI848744	Yes
heat shock protein 4	Hspa4	-3.64844	0.727296	-1.33953	-1.28128	-1.34612	-1.32199	H A	SSHII-2d7	Yes
heat shock protein 8	Hspa8	-2.83905	0.727296	-1.3127	-1.23443	-1.12954	-1.22324	L H A	AI836986 AI841358 AI845039	Yes
peptidylprolyl isomerase A	Ppia	-2.51345	2.12428	-1.09611	-1.15904	-1.28459	-1.17735	A	AI848720	Yes
peptidylprolyl isomerase B*	Ppib	2.98468	0.93005	-1.07719	1.59284	1.56246	1.32199	L A	AI844835	Yes
von Hippel-Lindau binding protein 1	Vbp1	-2.40332	3.5225	-1.21654	-1.19074	-1.11876	-1.17461	A	AI834873	Yes
Endosome/lysosome
cathepsin B*	Ctsb	4.35313	0.727296	1.40619	1.71406	1.29087	1.45988	L H A	AI838658	Yes	9 13
cathepsin S*	Ctss	14.62	0.93005	2.59401	3.048	2.39687	2.6661	L H A	AI845967	Yes	9 12 14 11 18
Cd63 antigen	Cd63	5.01428	0.727296	1.25921	1.67171	1.3765	1.42565	L H A	AI838302	Yes
Coatomer protein complex, subunit gamma 2	Copg2	-2.00306	5.1986	-1.15799	-1.16639	-1.21723	-1.18025	H	AI851468	Yes
hexosaminidase B*	Hexb	4.26905	0.93005	1.88131	1.78353	1.36421	1.66038	L	AI854206	Yes	9 11
legumain	Lgmn	2.20397	3.20441	1.02056	1.47466	1.33362	1.2614	H	AI841188	Yes
lysosomal membrane glycoprotein 1*	Lamp1	3.60474	0.727296	1.25226	1.24732	1.23096	1.24348	L H A	AI835951	Yes
lysosomal membrane glycoprotein 2	Lamp2	2.49657	3.1443	1.03993	1.58154	1.18674	1.24972	H A	AI850263	Yes	9
protective protein for beta-galactosidase	Ppgb	4.71687	0.93005	1.23274	1.47287	1.45019	1.38087	L A	AI845968	Yes	9
Palmitoyl-protein thioesterase 1*	Ppt1	2.85589	0.93005	1.16792	1.24567	1.32336	1.24403	L	AI851522	Yes
Ras and Rab interactor 2	Rin2	3.29599	0.727296	1.22063	1.29404	1.1225	1.21034	L H A	AI835968	Yes
sortilin 1*	Sort1	-2.80727	1.20875	-1.18774	-1.50317	-1.11128	-1.25656	H A	AI852375	Yes
sortilin-related receptor*	Sorl1	-2.02155	5.1986	-1.11981	-1.29709	-1.14485	-1.18473	H	AI848270	nd
transferrin*	Trf	4.16155	0.93005	1.13947	1.60588	1.61788	1.43589	L H A	AI841326	Yes	9 ,22,20 23
Other Proteases
abhydrolase domain containing 4	Abhd4	3.04754	0.855181	1.20414	1.23102	1.22016	1.21839	H A	AI850161	Yes
Cathepsin Z	ctsZ	2.43281	3.72281	1.52053	1.11374	1.54189	1.37703	L	SSHI-1h6	Yes	12 11
S-adenosylhomocysteine hydrolase-like 1	Ahcyl1	-2.22522	5.11159	-1.09198	-1.37219	-1.08294	-1.17511	A	AI842095	nd
S-adenosylmethionine decarboxylase 1	Amd1	-2.54893	2.12428	-1.15022	-1.07486	-1.2871	-1.16748	H A	AI853980	nd
Protease Inhibitors
cystatin C*	Cst3	7.41533	0.727296	1.59016	1.67419	1.60816	1.62377	L H A	AI835498 AI836882 AI845361 AI845081 AI835978	Yes	9 8
serine (or cysteine) proteinase inhibitor, clade E, 2*	Serpine2	2.85365	0.727296	1.09384	1.39546	1.24389	1.23828	L H A	AI844072	Yes
serine (or cysteine) proteinase inhibitor, clade G 1*	Serping1	2.55666	2.79997	1.06836	1.43405	1.13354	1.20201	L	AI843252	Yes
serine (or cysteine) proteinase inhibitor, clade I 1*	Serpini1	-2.72045	1.20875	-1.13316	-1.27401	-1.14453	-1.18222	L A	AI835248	nd
transmem. Pr. with EGF-like and two follistatin-like domains 1	Tmeff1	-2.53801	0.855181	-1.45201	-1.14196	-1.25868	-1.27795	H A	AI842540	nd
Ubiquitin/Proteasome
Fanconi anemia, complementation group L	Fancl	2.10525	5.1986	1.221	1.16673	1.70045	1.34302	H	AI846013	Yes
OTU domain, ubiquitin aldehyde binding 2	Otub2	2.60794	2.79997	1.16687	1.2653	1.31516	1.24757	L	AI845634	Yes
praja1, RING-H2 motif containing	Pja1	-2.3425	3.5225	-1.29587	-1.0979	-1.12216	-1.16876	A	AI849761	Yes
ubiquitin-associated protein 1	Ubap1	2.54157	2.12428	1.01085	1.25157	1.37777	1.20348	L A	AI849959	nd
ubiquitin-like 3	Ubl3	-2.39763	3.5225	-1.13807	-1.13472	-1.28231	-1.18309	A	AI848676	Yes
Neuronal synapse
DNA segment, KIST 4	Catnd2	2.44647	3.1443	1.43342	1.1276	1.26435	1.26901	H A	AI852335	Yes
frequenin	freq	-2.28186	5.11159	-1.21765	-1.13741	-1.30326	-1.21756	H A	AI840300 AI836659	Yes
Glycoprotein, synaptic 2	Gpsn2	-2.12051	4.10822	-1.26552	-1.17385	-1.24566	-1.2277	H	AI839524	Yes
gamma-aminobutyric acid (GABA-A) receptor g 2	Gabrg2	-2.89254	0.727296	-1.11522	-1.29567	-1.21817	-1.20741	H A	AI851231	Yes
glutamate receptor, ionotropic, AMPA3 (alpha 3)*	Gria3	-2.17183	4.10822	-1.07714	-1.22669	-1.25814	-1.18462	H	AI853686 AI848378	nd
rabphilin 3A*	Rph3a	-2.39495	3.5225	-1.30484	-1.14837	-1.14007	-1.19543	H A	AI852149	nd	9
secretory carrier membrane protein 1	Scamp1	-2.2407	5.11159	-1.12655	-1.14254	-1.25404	-1.17303	H A	AI851575	Yes
septin 3	Sept3	-2.59135	4.58444	1	-1.71095	-1.44691	-1.32421	L	AI837057	Yes
septin 5	Sept5.	-2.9447	1.47258	-1.15976	-1.30726	-1.2495	-1.23734	L A	AI836045	nd
septin 7	Sept7	-2.39317	3.5225	1.02513	-1.20106	-1.33784	-1.16162	A	AI835556	Yes
synapsin II*	Syn2	-2.78163	2.79997	-1.16317	-1.20784	-1.36106	-1.2412	L A	AI836018	Yes
synaptic vesicle glycoprotein 2 a	Sv2a	-1.95901	5.1986	-1.19346	-1.19298	-1.29096	-1.22495	H	AI836807	Yes
synaptosomal-associated protein 25	Snap25	-3.6632	0.727296	-1.53052	-1.24167	-1.27417	-1.34284	L H A	AI838871 AI843805 AI848368 AI841525	Yes	10 16
synaptotagmin 1*	Syt1	-2.63808	1.51449	-1.23797	-1.19789	-1.19234	-1.20923	H A	AI836797	Yes
synaptotagmin 7*	Syt7	-2.30256	5.11159	-1.03679	-1.21461	-1.15906	-1.13434	A	AI851541	Yes
tripartite motif protein 9	Trim9	-1.97988	5.1986	-1.25929	-1.16302	-1.15144	-1.19029	H	AI835003	Yes
tyrosine 3-monooxygenase/tryptophan 5-monooxygenase activation protein, eta polypeptide	Ywhah	-2.85947	0.727296	-1.18136	-1.26829	-1.51458	-1.31411	L H A	AI841166	Yes
Calcium regulation
ATPase, Ca++ transporting, cardiac muscle, slow twitch2	Atp2a2	-2.97262	0.727296	-1.4052	-1.25601	-1.16008	-1.26981	H A	AI837797 AI847850	Yes
ATPase, Ca++ transporting, plasma membrane 2	Atp2b2	-2.42829	2.87013	-1.1352	-1.20499	-1.35697	-1.22897	H	AI854874	Yes
calcium binding protein 39	Cab39	-2.19312	3.20441	-1.18733	-1.2419	-1.15523	-1.19428	H	AI847671	nd
calcium channel, voltage-dependent, T type, alpha 1H	Cacna1h	2.79371	0.93005	1.29491	1.35242	1.57894	1.40358	L	AI834839	Yes
Calcium/calmodulin-dependent protein kinase II, beta	Camk2b	-2.29401	5.11159	-1.05638	-1.3061	-1.20595	-1.18497	A	AI842756	Yes
calmodulin 1	Calm1	-3.71926	0.727296	-1.23617	-1.27265	-1.45673	-1.31842	L H A	AI835341 AI836844	Yes
calmodulin 2	Calm2	-2.25194	5.11159	-1.07094	-1.26986	-1.11775	-1.1498	A	AI843756 AI835910	Yes
calmodulin 3	Calm3	-2.01616	5.1986	-1.44927	1.03458	-1.33069	-1.2307	H	AI837642	Yes
calponin 3, acidic	Cnn3	2.97141	0.727296	1.72748	1.44113	1.05283	1.37877	L H A	AI835663	Yes	9 11
copine VIII	Cpne8	2.7549	1.20875	1.35685	1.17658	1.57817	1.36072	L H A	AI853527	Yes
inositol 1,4,5-triphosphate receptor 1	Itpr1	-3.14085	0.855181	-1.21529	-1.49099	-1.15399	-1.27875	H A	AI847702	Yes
neurocalcin delta	Ncald	-2.4	3.14	-1.25	-1.21951	-1.04167	-1.16279	L H A	AI839490 AI848120	nd
Ras-like without CAAX 2	Rit2	-3.46428	0.93005	-1.25357	-1.28325	-1.24991	-1.26216	L A	AI849041 AI843251	Yes
secreted acidic cysteine rich glycoprotein*	Sparc	2.42911	3.5225	1.1359	1.2648	1.27993	1.22513	A	AI838929	Yes	9 10
visinin-like 1	Vsnl1	-2.62132	1.51449	-1.48864	-1.22151	-1.27571	-1.32377	H A	AI839585 AI841607	Yes
Pumps and Channels
ATPase, Na+/K+ transporting, beta 1 polypeptide	Atp1b1	-3.40443	0.727296	-1.58033	-1.3172	-1.18818	-1.35237	L H A	AI841308 AI854310	Yes
aquaporin 6	Aqp6	-2.16513	4.10822	-1.1487	-1.07155	-1.26823	-1.16004	H	AI848390	Yes
FXYD domain-containing ion transport regulator 1*	Fxyd1	2.87473	0.855181	1.10553	1.44536	1.27479	1.26764	H A	AI853335	Yes	9
FXYD domain-containing ion transport regulator 7	Fxyd7	-2.21431	5.11159	-1.2386	-1.09762	-1.2472	-1.19245	H A	AI849202	Yes
potassium inwardly-rectifying channel, subfamily J4	Kcnj4	7.26686	0.93005	1.61415	1.79196	2.05922	1.81269	L H A	AI836767	Yes
solute carrier family 25 (mitochondrial carrier) member 18	Slc25a18	4.76353	0.93005	1.41416	1.50057	1.18985	1.3617	L H A	AI839063	nd	9
solute carrier family 29 (nucleoside transporters) member1	Slc29a1	-2.05401	4.35365	-1.191	-1.24031	-1.25383	-1.22808	H	AI848257	nd
solute carrier family 4 (anion exchanger), member 4	Slc4a4	2.40253	3.5225	-1.01456	1.42595	1.26302	1.21082	L A	AI845638	Yes	9
solute carrier family 6 (neurotransmitter transporter, glycine), member 9	Slc6a9	-3.87112	0.93005	-1.20048	-1.28553	-1.26487	-1.24976	L A	AI838226	nd
Lipid Metabolism
apolipoprotein D*	Apod	9.09979	0.727296	1.92413	2.62781	2.28054	2.2592	L H A	AI849975 AI837042 AI840024 AI841370 AI845056	Yes	9 12 17
apolipoprotein E*	Apoe	7.76479	0.727296	1.8901	1.78578	1.98742	1.88597	L H A	AI848248	Yes	9 18
ATPase, Class VI, type 11B	Atp11b	2.41122	4.58444	1.39724	1.05522	1.27271	1.23343	L	AI843486	nd
ATP-binding cassette, sub-family A (ABC1), member 1	Abca1	2.5091	2.12428	1.25633	1.22053	1.1691	1.21479	A	AI845514	Yes
ceramide kinase	Cerk	-2.54284	2.12428	-1.42664	-1.08954	-1.15758	-1.21629	H A	AI836867 AI835606	Yes
choline/ethanolaminephosphotransferase 1	Cept1	-2.51389	2.12428	-1.0232	-1.26548	-1.2158	-1.1633	A	AI834904	Yes
diazepam binding inhibitor	Dbi	4.97425	0.727296	1.22985	1.49132	1.66542	1.45094	L H A	AI841459	nd	9
fatty acid desaturase 1	Fads1	-2.34658	3.5225	-1.18746	-1.28611	-1.10943	-1.19215	A	AI840354	nd
RIKEN cDNA 0610007P14 gene	0610007P14Rik	-2.45371	3.1443	-1.07624	-1.16724	-1.35227	-1.1932	H A	AI844820	nd
Cytoskeleton
actin related protein 2/3 complex, subunit 1A	Arpc1a	2.92988	0.93005	1.0006	1.44437	1.57085	1.31429	L	AI841156	Yes
ARP1 actin-related protein 1 homolog B (yeast)	Actr1b	2.34692	4.58444	1.22758	1.38157	1.19085	1.26404	L	AI851923	nd
capping protein (actin filament) muscle Z-line, beta	Capzb	2.82171	0.855181	1.30003	2.30408	1.14978	1.51016	H A	AI846176	Yes
coactosin-like 1 (Dictyostelium)	Cotl1	3.71497	0.727296	1.2483	1.31785	1.24758	1.27082	L H A	AI837006	Yes
erythrocyte protein band 4.1-like 2	Epb4.1l2	2.4144	3.5225	1.17012	1.25439	1.11303	1.17776	A	AI837696	Yes
glial fibrillary acidic protein	Gfap	5.97416	0.93005	4.87331	11.6753	4.33777	6.27268	L H A	AI836096	Yes	11 8 25 26 27 19 17
internexin neuronal intermediate filament protein, alpha	Ina	-2.45353	3.1443	-1.30764	-1.32827	-1.08352	-1.23463	H A	AI844696	nd
Microtubule-associated protein 1 B	Mtap1b	-3.2479	0.727296	-1.30944	-1.22144	-1.38685	-1.30415	L A	AI852731	Yes
Microtubule-associated protein 2	Mtap2	-2.43567	3.1443	-1.20724	-1.10062	-1.28686	-1.19579	H A	AI854858	Yes
microtubule-associated protein 4	Mtap4	-2.5402	2.12428	-1.1142	-1.18812	-1.20971	-1.16995	H A	AI843684	Yes	9
microtubule-associated protein, RP/EB family, member 1	Mapre1	2.37391	3.5225	1.06985	1.18845	1.16635	1.14037	A	AI849264	Yes
neurofilament 3, medium	Nef3	-2.91986	1.47258	-1.30221	-1.63311	-1.29683	-1.40236	L A	AI849905 AI843752	Yes	10
peripherin 1	Prph1	3.62553	0.727296	1.1545	1.62509	1.18837	1.30639	L H A	AI845192	Yes
RIKEN cDNA 4930488L10 gene	4930488L10Rik	-2.05163	4.35365	-1.61803	1.02782	-1.22875	-1.24598	H	AI845991	Yes
syndecan 4*	Sdc4	4.03159	0.93005	1.26057	1.32361	1.29673	1.29338	L H A	AI835731	Yes
Tropomyosin 1, alpha	Tpm1	-2.49025	3.1443	-1.05858	-1.13792	-1.1979	-1.13002	A	AI854333	Yes
tubulin, alpha 2	Tuba2	-2.33371	3.5225	-1.038	-1.38313	-1.2097	-1.20202	A	AI836347	Yes
tubulin, beta 5	Tubb5	-2.21318	5.11159	-1.25647	-1.17776	-1.17669	-1.20307	A	AI837422	Yes
vimentin	Vim	5.54346	0.727296	2.16672	2.63299	1.44862	2.02179	L H A	AI845820	Yes	9 10 11 8 19
Wiskott-Aldrich syndrome protein interacting protein	Waspip	2.55881	2.79997	1.10829	1.26991	1.20523	1.19261	L	AI847307	Yes
Intracellular Transport
amyloid beta (A4) precursor protein-binding, family A 2	Apba2	2.41975	3.5225	1.08013	1.16323	1.17894	1.13993	L A	AI847716	nd	12
ataxia, cerebellar, Cayman type homolog (human)	Atcay	-2.44776	3.1443	-1.23289	-1.2379	-1.10085	-1.18881	H A	AI852423	nd
Kinesin family member 5A	Kif5a	-2.78843	1.20875	1.00316	-1.42314	-1.41475	-1.2614	H A	AI837333 AI837849	Yes	9
Kinesin family member 1A	Kif1a	-2.57059	4.58444	-1.06229	-1.23401	-1.21191	-1.16684	L A	AI854305	nd
N-ethylmaleimide sensitive fusion protein	Nsf	-3.55534	0.93005	-1.40753	-1.38275	-1.17173	-1.31627	L H A	AI846861	nd
platelet-activating factor acetylhydrolase, isoform 1b, beta1	Pafah1b1	-2.94491	0.727296	-1.31306	-1.18061	-1.27343	-1.25446	H A	AI844237	nd
Immunity
beta-2 microglobulin*	B2m	9.82813	0.727296	2.64131	2.93441	2.20729	2.57672	L H A	AI848245	Yes	9 10 12 11 20 24
chemokine (C-X3-C) receptor 1	Cx3cr1	3.45392	0.93005	1.20367	1.22447	1.43189	1.28269	L H A	AI845691	Yes
complement component 1, q subcomponent, alpha*	C1qa	5.95665	0.727296	1.44311	1.84966	1.90749	1.72036	L H A	AI836786	Yes	12 11 8 18
complement component 1, q subcomponent, beta*	C1qb	4.36645	0.727296	2.20669	1.62369	1.57457	1.7802	L H A	AI854126	Yes	12 11 8 18
Fc receptor, IgE, high affinity I, gamma polypeptide	Fcer1g	3.01035	0.727296	1.33498	1.44097	1.05131	1.2646	H A	AI848876	Yes
Fms interacting protein	Fmip	-1.99925	5.1986	-1.18246	-1.73915	-1.44359	-1.43722	H	AI853826	nd
histocompatibility 2, D region locus 1	H2-D1	3.22342	0.727296	1.21624	1.42643	1.28134	1.3051	L H A	AI852236	Yes	10 11 12
lymphocyte antigen 6 complex, locus E*	Ly6e	2.47657	3.1443	1.01746	1.56594	1.23892	1.25443	H A	AI841111	Yes
macrophage scavenger receptor 2*	Msr2	4.2813	0.727296	1.43061	1.285	1.4284	1.37962	L H A	AI835020	Yes	11
Monocyte to macrophage differentiation-associated 2	Mmd2	-2.94862	1.47258	-1.11104	-1.48335	-1.5163	-1.35702	L	AI842602	nd
Kinase/Phosphotase and receptors
casein kinase 1, alpha 1	Csnk1a1	-3.37725	0.93005	-1.20938	-1.16794	-1.27326	-1.21609	L	AI847251	nd
Colony stimulating factor 1 receptor*	Csf1r	3.68505	0.727296	1.21303	1.38299	1.2589	1.28301	L H A	AI835361	Yes	18
discoidin domain receptor family, member 1*	Ddr1	2.35046	4.58444	1.0122	1.21636	1.36672	1.18942	L	AI837102	nd	9
ethanolamine kinase 1	Etnk1	-2.3088	5.11159	-1.4508	-1.06713	-1.10045	-1.19435	H A	AI841245	Yes
Lemur tyrosine kinase 2	Lmtk2	-1.97763	5.1986	-1.00654	-1.37951	-1.30717	-1.21982	H	AI848895	Yes
mitogen activated protein kinase kinase 5	Map2k5	-2.12505	4.10822	-1.2947	-1.29704	-1.55676	-1.37757	H	AI849290	nd
neurotrophic tyrosine kinase, receptor, type 2	Ntrk2	2.53773	2.12428	1.12694	1.94909	1.31101	1.4227	H A	AI842000 AI847844	Yes	9
protein kinase C, delta	Prkcd	-3.23133	0.93005	-1.26015	-1.1875	-1.33376	-1.25906	L A	AI843656	nd
protein kinase C, gamma	Prkcc	-3.17525	0.727296	-1.33619	-1.26623	-1.33465	-1.31194	H A	AI852515	Yes
protein kinase, cAMP dependent regulatory, type I, alpha	Prkar1a	-2.24485	5.11159	-1.28625	-1.11153	-1.15118	-1.18068	A	AI839811	Yes
protein phosphatase 1A, magnesium dependent, alpha	Ppm1a	-3.32762	0.727296	-1.21406	-1.17178	-1.35063	-1.2432	L H A	AI837697	Yes
protein phosphatase 1, catalytic subunit, alpha isoform	Ppp1ca	-2.24197	5.11159	-1.22489	-1.0485	-1.15793	-1.14143	A	AI836742	nd
protein tyrosine phosphatase 4a1	Ptp4a1	-3.27257	0.727296	-1.21551	-1.23821	-1.17402	-1.20895	H A	AI853117	nd
protein tyrosine phosphatase, receptor type, F	Ptprf	-2.49657	3.1443	-1.08765	-1.25251	-1.47809	-1.26277	H A	AI848471	nd
protein tyrosine phosphatase receptor-like protein J	Ptprj	3.49029	0.727296	1.20733	1.19924	1.23133	1.21256	L H A	SSHI-1e3	Yes
serum/glucocorticoid regulated kinase	Sgk	2.18684	4.10822	1.55775	1.19078	1.00425	1.23043	H	AI854349	Yes	9 12
SNF related kinase	Snrk	-2.22056	5.11159	-1.09244	-1.35629	-1.10647	-1.17913	A	AI852460	Yes
G-protein
chimerin (chimaerin) 1	Chn1	-2.67028	1.51449	-1.28809	-1.19432	-1.223	-1.23452	H A	AI848071	Yes
G protein-coupled receptor 37-like 1*	Gpr37l1	2.86309	0.727296	1.32048	1.06629	1.28388	1.21818	L H A	AI849594	nd
guanine nucleotide binding protein, alpha o	Gnao	-2.48394	3.1443	-1.1702	-1.15383	-1.33683	-1.21757	H A	AI837808	nd
neurotensin receptor 2	Ntsr2	-3.01507	0.727296	-1.28158	-1.15742	-1.21678	-1.21753	H A	AI844826	nd
Rap guanine nucleotide exchange factor (GEF) 4	Rapgef4	-2.28416	2.87013	-1.1237	-1.19217	-1.23414	-1.18246	H	AI842094	nd
Regulator of G protein signaling 7	Rgs7	-2.29092	2.87013	-1.42386	-1.11853	-1.3038	-1.27578	H	AI846412	Yes
RIKEN cDNA 2210403B10 gene	2210403B10Rik	-2.0422	4.35365	-1.17852	-1.1752	-1.24233	-1.19829	H	AI852688	Yes
transducin (beta)-like 3	Tbl3	-2.85275	1.47258	-1.22775	-1.05256	-1.2643	-1.17779	L	AI849958	nd
Mitochondria
aconitase 2, mitochondrial	Aco2	-2.64258	1.51449	-1.04555	-1.25009	-1.34181	-1.20594	L A	AI839629	Yes
ATP synthase 6, mitochondrial		-2.60238	4.58444	-1.34489	-1.27954	-1.20277	-1.27441	L A	AI838930	Yes
ATP synthase, H+ transporting, F0 complex, b1	Atp5f1	-2.47837	3.1443	-1.12391	-1.24764	-1.15613	-1.17474	H A	AI837594	Yes
ATP synthase F0 subunit 6	ATP6	-2.80763	2.79997	-1.20285	-1.27666	-1.17338	-1.21686	L	AI849886	Yes
ATP synthase, H+ transporting, F1 complex, O	Atp5o	-2.09633	4.35365	-1.05044	-1.21553	-1.30049	-1.18417	H	AI853192	Yes
citrate synthase	Cs	-2.61017	0.855181	-1.19094	-1.27533	-1.23101	-1.23194	H A	AI839086	nd
est, mitochondrial		-3.23924	0.727296	-1.2562	-1.22679	-1.42734	-1.30053	H A	AI847614	Yes
est, mitochondrial		-2.65086	3.72281	-1.33872	-1.19311	-1.14962	-1.22455	L	AI841979	Yes
est, mitochondrial		-2.02383	5.1986	-1.13762	-1.27165	-1.07312	-1.1579	H	AI844698	Yes
NADH dehydrogenase subunit 3	ND3	-3.53464	0.93005	-1.33606	-1.18492	-1.34751	-1.28731	L A	AI840241	nd
Phenylalanine-tRNA synthetase 2 (mitochondrial)	Fars1	-2.37911	3.5225	-1.49268	-1.02263	-1.20297	-1.22456	A	AI842636	Yes
Pyruvate Dehdrogenase E1 alpha	Pdha1	-2.01211	5.1986	-1.03673	-1.22608	-1.29582	-1.18098	H	RashmiControl37	nd
polymerase (DNA directed), gamma 2, accessory subunit	Polg2	2.42864	3.72281	-1.00056	1.27038	1.37596	1.20438	L	AI847803	nd
ribosomal protein L7	Mrpl15	2.14335	4.35365	1.32218	1.09297	1.35284	1.2504	H	SSHI-1e2	nd
ribosomal protein L9	Mrpl9	2.37474	4.58444	1.02937	1.2253	1.47678	1.23039	L A	AI845667	Yes
RIKEN cDNA C330005L02 gene	C330005L02Rik	-2.61572	1.51449	-1.18634	-1.16808	-1.20478	-1.1863	A	AI854625	Yes
Tu translation elongation factor, mitochondrial*	Tufm	-2.31472	5.11159	-1.09152	-1.2404	-1.07628	-1.13372	A	AI847244	Yes
Carbohydrate Processing
carbohydrate sulfotransferase 2*	Chst2	2.71918	0.855181	1.27103	1.27979	1.16887	1.23886	H A	AI840257	nd
exostoses (multiple) 2	Ext2	-2.71774	0.855181	-1.13173	-1.41927	-1.3803	-1.30395	H A	AI854273	nd	9
glucosidase 1	Gcs1	-3.1618	0.855181	-1.30229	-1.44678	-1.38119	-1.37548	H A	AI852860	nd
hypoxanthine guanine phosphoribosyl transferase 1	Hprt1	-2.2857	2.87013	-1.09652	-1.26567	-1.17302	-1.17638	H	RashmiControl41	nd
sulfatase 2*	Sulf2	3.09094	0.727296	1.24069	1.18837	1.28222	1.2365	L A	AI837677	Yes
UDP-Gal:betaGlcNAc beta 1,3-galactosyltransferase3*	B3galt3	-2.12348	4.10822	-1.1905	-1.17726	-1.18132	-1.18302	H	AI841494	Yes
UDP-N-acetyl-alpha-D-galactosamine:polypeptide N-acetylgalactosaminyltransferase 10	Galnt10	2.32177	4.7811	1.0539	1.27967	1.30002	1.20582	L	AI850124	Yes
Apoptosis
clusterin*	Clu	6.32867	0.727296	1.58748	1.62874	1.55459	1.58998	L H A	AI836624 AI839302 AI844743	Yes	9 8 19 28 23
DNA fragmentation factor, alpha subunit	Dffa	2.36365	4.58444	1.06818	1.35471	1.43588	1.27606	L	AI839583	Yes
Transcription/translation
3-hydroxy-3-methylglutaryl-Coenzyme A synthase 1	Hmgcs1	-4.24307	0.93005	-1.25891	-1.22594	-1.35696	-1.27941	L H A	AI841574 AI843116	Yes	9 12
A kinase (PRKA) anchor protein 8-like	Akap8l	2.45685	3.72281	1.56572	1.2848	1.07755	1.29418	L	AI840211	nd
ataxin 2 binding protein 1	A2bp1	-2.79922	1.20875	-1.37182	-1.26822	1.02137	-1.19427	L H A	AI850237	Yes
AU RNA binding protein/enoyl-coenzyme A hydratase	Auh	-2.21048	5.11159	-1.13172	-1.06743	-1.30191	-1.16293	A	AI837724	Yes
Chromobox homolog 6	Cbx6	-2.1824	4.10822	-1.18379	-1.28697	-1.1809	-1.21624	H	AI853317	Yes
chromodomain helicase DNA binding protein 3	Chd3	-2.0639	4.35365	-1.28244	-1.05433	-1.28746	-1.20296	H	AI836241	Yes
Cellular repressor of E1A-stimulated genes 1	Creg1	2.7511	0.93005	1.09336	1.38075	1.13479	1.19655	L	AI849552	nd
DEAD box polypeptide P68 RNA helicase		-2.3681	2.87013	-1.1891	-1.37372	-1.46895	-1.33877	H	SSHI-1a2
DEAD (Asp-Glu-Ala-Asp) box polypeptide 50	Ddx50	2.33829	4.7811	1.1149	1.14037	1.34747	1.19656	L	AI854766	nd
early growth response 1	Egr1	-2.80466	2.79997	-1.24295	-1.10989	-1.31426	-1.21938	L H A	AI849001 AI854636	nd
early growth response 4	Egr4	-3.04186	0.93005	-1.37656	-1.46285	-1.29348	-1.37589	L A	AI842618	nd
eukaryotic translation elongation factor 1 alpha 2	Eef1a2	-2.39981	3.5225	-1.18157	-1.08485	-1.20374	-1.15554	A	AI851597	nd
eukaryotic translation initiation factor 5A	Eif5a	-2.73993	1.20875	-1.50111	-1.31908	-1.43366	-1.41594	H A	AI853820	nd
forkhead box C2	Foxc2	-2.40801	3.5225	-1.23013	-1.05499	-1.41774	-1.22536	H A	AI852431	Yes
GLI-Kruppel family member HKR2	Hkr2	2.33925	4.7811	1.58787	1.32638	-1.02108	1.27294	L	AI845998	Yes
heterogeneous nuclear ribonucleoprotein D-like	Hnrpdl	-2.55978	4.7811	-1.08303	-1.78913	-1.22125	-1.33259	L	AI847701	nd
histone deacetylase 5	Hdac5	-2.36185	2.87013	-1.21331	-1.14786	-1.31417	-1.22322	H	AI853208	nd
myotrophin	Mtpn	2.81091	0.93005	-1.10122	1.3591	2.09501	1.37253	L A	AI838178	Yes
nucleolar protein 11	Nol11	2.35575	4.58444	1.07151	1.14932	1.43622	1.20935	L A	AI838296	Yes
pumilio 2 (Drosophila)	Pum2	-2.18986	4.10822	-1.11018	-1.28493	-1.24789	-1.21194	H	AI843765	nd
purine rich element binding protein B	Purb	-2.22618	5.11159	-1.12441	-1.19246	-1.21478	-1.17658	A	AI850922	nd
ribonuclease, RNase A family 4*	Rnase4	2.60229	1.51449	1.27483	1.14682	1.19175	1.20331	H A	AI840339	Yes	12
ribosomal protein L12	Rpl12	2.82838	0.93005	1.07982	1.21243	1.46405	1.24219	L A	AI851649	Yes
Ribosomal protein L29	Rpl29	2.29532	5.11159	1.41967	1.08287	1.17364	1.2174	A	AI849331	Yes
Ribosomal protein L10A	Rpl10a	2.45506	3.1443	1.11241	1.12653	1.13447	1.12443	A	AI849117	nd
ribosomal protein S7	Rps7	-1.96895	5.1986	-1.20563	-1.22553	-1.23954	-1.22349	H	AI835471	Yes
RIKEN cDNA A730098D12 gene	A730098D12Rik	-2.39706	3.5225	-1.10946	-1.09588	-1.46931	-1.21338	H A	AI854670	Yes
RIKEN cDNA C330002I19 gene	C330002I19Rik	-2.72393	1.20875	-1.01651	-1.31065	-1.2582	-1.18791	L A	AI842473	nd
RNA binding motif protein 3	Rbm3	2.85698	0.855181	1.25182	1.41146	1.22854	1.29479	H A	AI838842	Yes
signaling intermediate in Toll pathway-evolutionarily conserved	Sitpec	-2.01617	5.1986	-1.4172	-1.10502	-1.33935	-1.28007	H	AI853944	nd
Signal transducer and activator of transcription 3	Stat3	2.45144	3.72281	1.00681	1.37463	1.15239	1.16836	L	AI837104	Yes
Sirtuin 2 (silent mating type information regulation 2, homolog) 2 (S. cerevisiae)	Sirt2	2.63906	1.47258	1.03795	1.37445	1.49977	1.28858	L	AI840267	nd
SRY-box containing gene 9	Sox9	2.79475	0.727296	-1.03864	1.19621	1.53128	1.20818	L A	AI852411	Yes	9
SWI/SNF related, matrix associated, actin dependent regulator of chromatin, subfamily a, member 1	Smarca1	-2.0767	4.35365	-1.31006	-1.04473	-1.39042	-1.22891	H	AI853768	Yes
thyroid hormone receptor associated protein 2	Thrap2	-3.42759	0.727296	-1.09591	-1.22753	-1.46334	-1.25329	L H A	AI854259	Yes
TSPY-like 2	Tspyl2	3.38286	0.93005	1.0496	1.49672	1.68541	1.38343	L A	AI838500	Yes
TSPY-like 4	Tspyl4	-2.53183	4.7811	1.05674	-1.34112	-1.45421	-1.22661	L	AI854130	nd
Other enzymes
aldehyde dehydrogenase family 1, subfamily A1	Aldh1a1	4.34094	0.93005	1.22801	1.70644	1.48412	1.45967	L H A	AI851848 AI850874	Yes	10 9
carbonic anhydrase 8	Car8	-2.45863	3.1443	-1.25019	-1.72865	1.01016	-1.28854	H A	AI838156	Yes	9
dehydrogenase/reductase (SDR family) member 1	Dhrs1	3.41393	0.93005	1.17973	1.43972	1.32759	1.31132	L A	AI845580	Yes	9 12 11
ectonucleotide pyrophosphatase/phosphodiesterase 5*	Enpp5	-1.99214	5.1986	-1.13265	-1.60003	-1.42915	-1.37331	H	AI852186	nd
heat-responsive protein 12	Hrsp12	2.52224	3.72281	1.08489	1.27565	1.19053	1.1811	L A	AI850467	Yes
lectin, galactoside-binding, soluble, 3 binding protein*	Lgals3bp	7.17141	0.727296	1.69051	2.39229	1.79102	1.93483	L H A	AI842053	Yes	12 11
malate dehydrogenase 1, NAD (soluble)	Mdh1	-3.04679	0.727296	-1.11072	-1.52009	-1.12651	-1.239	L H A	AI839962 Rashmi 36	nd	9
peroxiredoxin 1	Prdx1	2.50776	2.12428	1.11242	1.36709	1.42101	1.29287	L A	AI847962	Yes
nudix (nucleotide diphosphate linked moiety X)-type motif 3	Nudt3	-2.24402	3.20441	-1.22836	-1.17406	-1.19163	-1.1978	H	AI844831	nd
threonine aldolase 1	Tha1	2.35305	5.11159	1.08607	1.16444	1.3737	1.20214	A	AI836469	Yes
tyrosine 3-monooxygenase/tryptophan 5-monooxygenase activation protein, beta polypeptide	Ywhab	-1.99882	5.1986	-1.21219	-1.14471	-1.27841	-1.21054	H	AI850808	Yes
RIKEN cDNA 1700012G19 gene	1700012G19Rik	-1.99786	5.1986	-1.22141	1.00267	-1.33969	-1.17734	H	AI837146	Yes
Other
0 day neonate head cDNA, RIKEN full-length enriched library, clone:4833415N18 product:unknown EST	4833415N18Rik	3.03884	0.93005	1.43713	1.13909	1.38373	1.31332	L A	AI843905	Yes
Adult male corpora quadrigemina cDNA, RIKEN full-length enriched library, clone:B230215D24 product:unknown EST, full insert sequence		2.76582	0.93005	1.26882	1.25011	1.1277	1.2139	L A	AI844728	Yes
myeloid/lymphoid or mixed-lineage leukemia (trithorax homolog, Drosophila); translocated to, 11	Mllt11	-2.80468	0.855181	-1.14676	-1.31832	-1.32168	-1.25952	H A	AI835964 AI836519	Yes
Amyloid beta (A4) precursor-like protein 2*	Aplp2	-2.28757	5.11159	-1.09399	-1.21433	-1.09161	-1.1319	A	AI849502	nd
CD9 antigen	Cd9	5.11425	0.727296	1.29277	1.92906	1.51661	1.55804	L H A	AI854515 SSHI-1c3	Yes	12 11
CDNA sequence BC025600	BC025600	2.88474	0.93005	1.12651	1.39931	1.24509	1.25204	L A	AI838761	Yes
CDNA sequence BC043098	BC043098	-1.96816	5.1986	1.02945	-1.4604	-1.34784	-1.24118	H	AI853708	nd
coiled-coil domain containing 5	Ccdc5	2.64728	1.20875	1.2228	1.20792	1.31316	1.24711	H A	AI852690	Yes
contactin 1*	Cntn1	-3.31186	0.93005	-1.3076	-1.36462	-1.27974	-1.31685	L A	AI849086	nd
cysteine rich protein 2	Crip2	2.5088	2.12428	1.16292	1.16167	1.37116	1.22812	L A	AI840335
DNA segment, Chr 12, Wayne State University 119	D12Wsu118e	2.89709	0.727296	1.40325	1.21529	1.45302	1.3532	L H A	AI851233 AI854649	Yes
DNA segment, Chr 2, Brigham & Women's Genetics 0891	D2Bwg0891e	2.31069	4.7811	1.28397	1.05547	1.10503	1.14409	L	AI847261
DNA segment, Chr 4, Wayne State University 53	D4Wsu53e	-2.06242	4.35365	-1.21523	-1.09816	-1.18197	-1.16407	H	AI849034 AI843066	Yes
Endogenous retrovirus	x	3.08672	0.855181	1.97911	1.17347	1.85693	1.62772	L H A	AI854785 AI841956	Yes	21
endosulfine alpha	Ensa	-2.24275	5.11159	-1.36247	-1.30695	-1.46738	-1.37735	H A	AI843767	nd
epithelial membrane protein 1*	Emp1	2.61178	2.79997	1.01294	1.44187	1.40272	1.27007	L A	AI838613	nd
EST	B230317C12Rik	2.31778	4.7811	1.1187	1.39216	1.16967	1.2213	L	AI836800	Yes
expressed sequence AI316828	AI316828	-2.63791	0.855181	-1.22129	-1.28074	-1.40989	-1.30163	H	AI851412	nd
expressed sequence AI593442	AI593442	-2.47287	3.1443	-1.38242	-1.08026	-1.17006	-1.20446	A	AI853505	nd
expressed sequence AI839562	AI839562	-2.35396	3.5225	-1.20205	-1.15348	-1.35855	-1.23501	H A	AI836519	nd
ferritin light chain 1	Ftl1	4.62193	0.727296	1.40516	1.22388	1.63592	1.4117	L H A	AI839644 AI850187	Yes
ferritin heavy chain 1	Fth1	3.13885	0.727296	1.10626	1.43551	1.40717	1.30739	L H A	AI849985	Yes
GH regulated TBC protein 1*	Grtp1	-2.778	2.79997	-1.24217	-1.23926	-1.31544	-1.26514	L A	AI848309	nd
glycoprotein 38*	Gp38	2.37588	3.5225	1.18326	1.64124	1.35355	1.3801	A	AI836826	Yes
heme binding protein 2	Hebp2	-2.39384	3.5225	-1.15067	-1.04609	-1.23831	-1.14231	A	AI853496	nd
hypothetical protein, MNCb-4760	AB041661	2.64015	1.47258	1.18503	1.18092	1.2028	1.18955	L	AI838502	Yes
immunoglobulin superfamily, member 1	Igsf1	-2.01096	5.1986	-1.39458	-1.15774	-1.35435	-1.29796	H	AI843099	Yes
inhibitor of DNA binding 2	Idb2	2.5104	2.12428	1.17608	1.15076	1.07789	1.13414	A	AI848408	Yes
insulin-like growth factor binding protein 5*	Igfbp5	2.64271	1.47258	1.10726	1.28221	1.22254	1.20178	L	AI843940	Yes	9
Intracisternal A-particle(IAP-gag / pol genes) Endogenous retrovirus	x	3.46702	0.727296	1.47539	1.35156	1.50302	1.44179	L H A	SSHI-2d5 SSHI-1h8 SSHI-2c6 SSHI-2d9 SSHI-2e4 SSHI-2e6 SSHI-2g8 SSHI-2h5 SSHI-2h9 SSHII-1a4 SSHII-1b2 SSHII-1f8 SSHII-1h8 SSHII-2d12 SSHII-2d5 SSHII-2f8 SSHII-2g8	nd	21
KDEL (Lys-Asp-Glu-Leu) ER protein retention receptor 1*	Kdelr1	-2.08069	4.35365	-1.38162	-1.23564	-1.07072	-1.2227	H	AI846558	Yes
Kelch-like 7 (Drosophila)	Klhl7	-3.35769	0.727296	-1.10847	-1.20442	-1.32034	-1.20799	L H A	AI849330	nd
latrophilin 1	Lphn1	3.19692	0.727296	1.39101	1.09199	1.26607	1.24357	L H A	AI849946	Yes
lethal giant larvae homolog	Llglh	-2.00504	5.1986	-1.22916	-1.39109	-1.27306	-1.296	H	AI854182	nd
N-myc downstream regulated gene 4	Ndrg4	-3.55937	0.727296	-1.09557	-1.68498	-1.34145	-1.35292	L H A	AI841372	nd
RAS-like, family 10, member B	Rasl10b	2.35305	4.58444	1.03212	1.26903	1.36072	1.21243	L	AI846239	Yes
reticulon 1	Rtn1	-2.49537	3.1443	-1.13053	-1.23635	-1.14405	-1.16938	A	AI848998	Yes	10
reticulon 2 (Z-band associated protein)	Rtn2	-2.30587	2.87013	-1.30162	-1.06686	-1.28136	-1.21177	H A	AI853758	Yes
RIKEN cDNA 1110020A09 gene	1110020A09Rik	3.35466	0.93005	1.37415	1.29438	1.42646	1.36391	L A	AI843883	Yes
RIKEN cDNA 1110028N05 gene	1110028N05Rik	-1.96794	5.1986	-1.14232	-1.10161	-1.2318	-1.15731	H	AI854291	nd
RIKEN cDNA 1200009B18 gene	1200009B18Rik	-2.05957	4.35365	-1.2502	-1.33557	-1.22448	-1.2692	H	AI849722	Yes
RIKEN cDNA 1300001I01 gene	1300001I01Rik	-2.95674	0.727296	-1.27537	-1.1242	-1.36079	-1.24956	H A	AI843072	nd
RIKEN cDNA 1500001H12 gene	1500001H12Rik	-2.35143	3.5225	-1.15375	-1.14417	-1.24225	-1.17924	H A	AI836952	Yes
RIKEN cDNA 1500004A08 gene	1500004A08Rik	2.82157	0.93005	1.15632	1.32196	1.37051	1.27956	L	AI846040	Yes
RIKEN cDNA 1700010H15 gene	1700010H15Rik	-2.21437	5.11159	-1.09556	-1.12635	-1.24525	-1.15396	A	AI851254	nd
RIKEN cDNA 1700020I14 gene	1700020I14Rik	-2.88188	0.727296	-1.1147	-1.32175	-1.20918	-1.21227	L A	AI841061	nd
RIKEN cDNA 1810006K23 gene	1810006K23Rik	-2.57633	2.12428	-1.20648	-1.17539	-1.19248	-1.19138	A	AI840422	Yes
RIKEN cDNA 2010001A14 gene	2010001A14Rik	2.3467	4.58444	1.21055	1.05632	1.29712	1.18373	L	AI844948	Yes
RIKEN cDNA 2310033P09 gene	2310033P09Rik	-2.21986	5.11159	-1.23984	-1.05855	-1.20019	-1.16353	A	AI850075	nd
RIKEN cDNA 2310061I04 gene	2310061I04Rik	-2.75834	2.79997	-1.09179	-1.26227	-1.24079	-1.19581	L A	AI853918	nd
RIKEN cDNA 2810417D08 gene	2810417D08Rik	2.47854	0.855181	1.16769	1.25943	1.46559	1.29173	H	AI841149	Yes
RIKEN cDNA 2900041A09 gene	2900041A09Rik	-3.05469	0.727296	-1.23889	-1.28269	-1.16233	-1.22695	L H A	AI853529 AI849835	Yes
RIKEN cDNA 3100004P22 gene	3100004P22Rik	-2.5331	2.12428	-1.05798	-1.60279	-1.28283	-1.29571	H A	AI846625	Yes
RIKEN cDNA 3110003A22 gene	3110003A22Rik	-2.33542	3.5225	-1.14508	-1.12578	-1.13858	-1.13645	A	AI844584	Yes
RIKEN cDNA 3110073H01 gene	3110073H01Rik	-2.10251	4.10822	-1.21513	-1.36693	-1.07568	-1.21344	H	AI846580	Yes
RIKEN cDNA 4632404H12 gene	4632404H12Rik	2.5715	2.12428	1.17032	1.15857	1.26536	1.19715	L A	AI847255	Yes
RIKEN cDNA 4732486I23 gene	4732486I23Rik	-2.62664	4.58444	-1.15765	-1.24939	-1.21588	-1.20704	L	AI842458	nd
RIKEN cDNA 4931408A02 gene	4931408A02Rik	-2.52821	2.12428	-1.23713	-1.2058	-1.13903	-1.19328	A	AI838335	nd
RIKEN cDNA 5031410I06 gene	5031410I06Rik	2.48483	3.1443	1.2276	1.31647	1.2871	1.27652	L A	AI847449	Yes
RIKEN cDNA 5630401D06 gene	5630401D06Rik	-1.99075	5.1986	-1.06336	-1.16669	-1.33245	-1.18239	H	AI851092	Yes
RIKEN cDNA 5730406M06 gene	5730406M06Rik	2.36684	4.58444	1.09718	1.29495	1.1919	1.19194	L	AI838332	nd
RIKEN cDNA 5830417I10 gene	5830417I10Rik	2.71382	1.47258	1.14555	1.13916	1.33681	1.2038	L A	AI842442	Yes
RIKEN cDNA 5830457H20 gene	5830457H20Rik	2.68031	1.20875	-1.08482	1.34014	1.76964	1.29785	H A	AI841954	nd
RIKEN cDNA 6030446I19 gene	6030446I19Rik	-2.28923	2.87013	-1.12403	-1.30535	-1.47409	-1.29323	H	AI852859	Yes
RIKEN cDNA 6330509M05 gene	6330509M05Rik	-2.32712	3.5225	-1.26455	-1.00849	-1.21739	-1.15792	A	AI845092	nd
RIKEN cDNA 6330527O06 gene	6330527O06Rik	-2.85589	1.47258	-1.17871	-1.16894	-1.24527	-1.19716	L H A	AI836669	Yes
RIKEN cDNA 6430517E21 gene	6430517E21Rik	-2.33459	2.87013	-1.52151	-1.27276	-1.06616	-1.27335	H	AI851202	nd
RIKEN cDNA 9130427A09 gene	9130427A09Rik	3.48447	0.727296	1.10554	1.29595	1.57519	1.31169	L H A	AI838668	Yes
RIKEN cDNA A230020K05 gene	A230020K05Rik	-2.11265	4.10822	-1.12167	-1.39007	-1.15588	-1.21694	H	AI851381	Yes
RIKEN cDNA A430005L14 gene	A430005L14Rik	2.38879	4.58444	1.12564	1.14665	1.37348	1.21028	L	AI834987	Yes
RIKEN cDNA A830073O21 gene	A830073O21Rik	-2.14765	4.10822	-1.31489	-1.11681	-1.6046	-1.33069	H	AI849056	Yes
RIKEN cDNA A830093I24 gene	A830093I24Rik	2.97168	0.727296	1.40788	1.29472	1.2162	1.30391	H A	AI851474	Yes
RIKEN cDNA C030002O17 gene	C030002O17Rik	-2.20896	5.11159	-1.1262	-1.3081	-1.32702	-1.25039	A	AI844535	Yes
RIKEN cDNA C230012O17 gene	C230012O17Rik	2.57607	2.79997	1.14587	1.46552	1.2035	1.26432	L	AI853824	Yes
RIKEN cDNA D130073L02 gene	D130073L02Rik	-2.05883	4.35365	-1.07644	-1.18476	-1.4584	-1.22979	H	AI852732	nd
RIKEN cDNA E430023H19 gene	E430023H19Rik	2.292	5.11159	1.19091	1.09233	1.27849	1.18479	A	AI845134	Yes
Rosbin, round spermatid basic protein 1	Rsbn1	-1.97322	5.1986	-1.27246	-1.06507	-1.3068	-1.20988	H	AI851415	nd
SEC14 and spectrin domains 1	Sestd1	-2.03721	5.1986	-1.11953	-1.07229	-1.33021	-1.16884	H	AI848264	nd
secreted phosphoprotein 1*	Ssp1	3.24627	0.727296	1.3838	1.34238	1.17676	1.29782	L H A	AI835595	Yes
Similar to Cerebellar-degeneration-related antigen 1 (CDR34)		-3.60672	0.727296	-1.25485	-1.44841	-1.2912	-1.3289	L H A	AI851002	Yes
similar to cofactor required for Sp1 transcriptional activation subunit 2		2.36838	5.11159	1.23245	1.10571	1.20028	1.17823	A	AI852435	Yes
similar to I67760 transposase - Escherichia coli IS10		2.68428	1.47258	1.06135	1.38091	1.46253	1.28937	L A	AI844991	nd
similar to protein (M.musculus) c-mos gene		2.45525	3.72281	1.25934	1.24096	1.21464	1.23818	L A	AI843952	Yes
sorbin and SH3 domain containing 1	Sorbs1	3.19462	0.727296	1.63993	1.27421	1.0426	1.29637	L H A	AI854038	Yes
SPARC-like 1*	Sparcl1	2.75923	0.93005	1.0419	1.30709	1.47397	1.26146	L	AI845319	Yes
stathmin-like 3	Stmn3	-2.80315	1.20875	-1.38121	-1.15717	-1.09953	-1.20676	L H A	AI840344	nd
tetratricopeptide repeat domain 3	Ttc3	-2.15989	4.10822	-1.10247	-1.36363	-1.20298	-1.21836	H	AI848849	nd	9 10
transketolase : intercon. Of f-6-p + g-3-p to r-5-p		-2.82515	0.727296	-1.04128	-1.28445	-1.25083	-1.18712	L A	SSHII-2b4
transmembrane 4 superfamily member 1	Tm4sf1	-2.22055	3.20441	-1.30697	-1.14467	-1.25851	-1.23481	H	AI845774	nd
Transmembrane and coiled coil domains 1	3632431M01Rik	-2.5027	1.42047	-1.38085	-1.10587	-1.4667	-1.30837	H	AI853912	nd
Transmembrane protein 18	Tmem18	-2.52244	1.42047	-1.26047	-1.07048	-1.42157	-1.24249	H	AI852422	nd
tubby like protein 4	Tulp4	-2.31757	5.11159	-1.03725	-1.26141	-1.10459	-1.13061	A	AI854603	Yes	10
tumor differentially expressed 2	Tde2	-3.15836	0.93005	-1.19668	-1.15798	-1.23791	-1.19708	L A	AI836175	nd
vesicular membrane protein p24	Vmp	-2.45971	3.1443	-1.02302	-1.18589	-1.23755	-1.14507	A	AI854135	nd
WD repeat domain, X-linked 1	Wdrx1	-2.0525	4.35365	-1.03008	-1.07738	-2.14028	-1.33425	H	AI854309	nd
yippee-like 5	Ypel5	-2.52492	2.12428	-1.1959	-1.18294	-1.25484	-1.21083	H A	AI836220	Yes
zinc finger protein 322a	Zfp322a	2.35674	5.11159	1.14125	1.35652	1.22727	1.23856	A	AI845881	nd
chimeric clone with Apoe/Atp1b1	Apoe/Atp1b1	6.90048	0.727296	1.36057	2.02566	2.22997	1.83173	L H A	AI838809	Yes
Unknown
cDNA sequence BC028799	BC028799	2.90403	0.727296	1.36837	1.19596	1.24367	1.26729	L H A	AI849282	Yes
not sequenced		2.86026	0.727296	1.33965	1.01148	1.19212	1.17333	L H A	SSHI-1e10	nd
not sequenced		2.69205	1.20875	1.51977	1.3126	1.39993	1.40823	L H A	SSHI-2d11	nd
not sequenced		2.28908	5.11159	1.37181	1.15765	-1.00248	1.16573	A	SSHI-2d10	nd
not sequenced		2.245	2.87013	1.51688	1.04237	1.45699	1.32072	H	SSHII-1h9	nd
not sequenced		-2.20753	5.11159	-1.01677	-1.15579	-1.35461	-1.16763	A	SSHII-1f7	nd
not sequenced		-2.21648	3.20441	-1.14528	-1.21143	-1.38462	-1.24312	H	SSHII-2f3	nd
not sequenced		-2.57912	4.58444	-1.07335	-1.15665	-1.38765	-1.19879	L A	SSHI-2f7	nd
unknown EST		2.67489	1.20875	1.66782	1.21568	1.43217	1.42666	L H A	SSHI-1g8	Yes
unknown EST		2.64295	1.51449	1.54056	1.17893	1.41243	1.36892	L H A	SSHI-1g10	Yes
unknown EST		2.48498	3.1443	1.29159	1.17317	1.58595	1.33945	L H A	SSHI-2f11	Yes
unknown EST		3.46861	0.727296	1.28292	1.27758	1.4282	1.32778	H A	AI838599	Yes
unknown EST		3.31454	0.727296	1.4589	1.27774	1.73462	1.47874	L H A	AI848832	Yes
unknown EST		3.11403	0.93005	1.49354	1.34801	1.08517	1.29759	L	AI854722	nd
unknown EST		3.08425	0.93005	1.11876	1.27433	1.40562	1.26075	L	AI846272	Yes
unknown EST		2.90054	0.727296	1.4324	1.11629	1.35481	1.29392	L H A	AI851566	Yes
unknown EST		2.85886	0.93005	1.29805	1.17102	1.39063	1.28338	L A	AI842670	Yes
unknown EST		2.76425	1.20875	1.18798	1.11932	1.34328	1.21332	L H A	AI852183	nd
unknown EST		2.74318	0.93005	1.17805	1.35626	1.07056	1.19593	L A	AI851466	Yes
unknown EST		2.72341	1.20875	1.23934	1.05321	1.39123	1.22002	L A	AI853443	nd
unknown EST		2.69647	1.20875	1.54624	1.13325	1.59957	1.40994	L H A	AI848602	Yes
unknown EST		2.64378	1.47258	1.00659	1.4998	1.40404	1.28456	L	AI852496	nd
unknown EST		2.64055	1.47258	1.5045	1.11716	1.45827	1.34829	L A	AI838704	nd
unknown EST		2.6024	2.79997	1.04723	1.28429	1.57138	1.2833	L	AI841431	nd
unknown EST		2.58957	1.51449	1.31342	1.27078	-1.01222	1.18141	A	AI841073	Yes
unknown EST		2.58499	2.79997	1.22849	1.28541	1.38775	1.2989	L A	AI841757	Yes
unknown EST		2.53262	3.72281	1.27211	1.12836	1.23146	1.20911	L A	AI837950	nd
unknown EST		2.52812	3.72281	1.18982	1.13639	1.56175	1.28294	L A	AI846947	Yes
unknown EST		2.49043	3.72281	-1.02061	1.18046	1.9033	1.30087	L	AI839794	nd
unknown EST		2.48104	3.1443	1.43117	1.04853	1.34534	1.26387	A	AI836599	Yes
unknown EST		2.47076	3.72281	1.19423	1.22796	1.31824	1.24573	L	AI846250	Yes
unknown EST		2.43973	3.72281	1.17986	1.23038	1.55836	1.31274	L A	AI841985	Yes
unknown EST		2.40358	4.58444	-1.0063	1.16386	1.73931	1.26236	L	AI837129	nd
unknown EST		2.40127	4.58444	1.18183	1.1383	1.32844	1.21353	L	AI847342	Yes
unknown EST		2.40081	4.58444	1.31249	1.2059	1.32623	1.28039	L A	AI848716	Yes
unknown EST		2.36338	4.58444	1.03925	1.22681	1.59637	1.26729	L	AI838176	nd
unknown EST		2.35975	4.58444	1.051	1.22996	1.50436	1.24819	L	AI841318	nd
unknown EST		2.35796	4.58444	-1.03897	1.33164	1.66885	1.28845	L	AI839548	nd
unknown EST		2.35281	4.58444	-1.05057	1.41347	1.38033	1.22918	L	AI853003	Yes
unknown EST		2.35173	4.58444	1.2812	1.3364	1.11825	1.24174	L	AI852582	Yes
unknown EST		2.33297	4.7811	1.05493	1.12703	1.47747	1.20659	L	AI852004	Yes
unknown EST		2.31212	4.7811	1.04036	1.27695	1.17532	1.16013	L	AI842842	nd
unknown EST		2.30741	5.11159	-1.04695	1.30948	1.38789	1.20183	A	AI844789	nd
unknown EST		2.29309	5.11159	1.40054	1.12078	1.48039	1.32453	A	AI844959	Yes
unknown EST		-1.96939	5.1986	-1.1733	-1.30459	-1.14972	-1.20733	H	AI836163	Yes
unknown EST		-1.98725	5.1986	-1.2822	-1.06961	-1.31921	-1.21852	H	AI840916	nd
unknown EST		-1.99654	5.1986	-1.12323	-1.10896	-1.57227	-1.25113	H	AI842866	Yes
unknown EST		-2.07083	4.35365	-1.17548	-1.25794	-1.31228	-1.24729	H	AI850845	nd
unknown EST		-2.07198	4.35365	-1.12407	-1.14082	-1.24238	-1.16794	H	AI844476	Yes
unknown EST		-2.11627	4.10822	-1.22357	-1.13631	-1.3937	-1.24671	H	AI838360	Yes
unknown EST		-2.13896	4.10822	-1.59905	-1.07753	-1.19567	-1.27243	H	AI840564	Yes
unknown EST		-2.16033	4.10822	-1.13028	-1.17356	-1.4346	-1.2392	H	AI851701	Yes
unknown EST		-2.23406	5.11159	-1.06352	-1.23629	-1.11298	-1.13532	A	AI849379	Yes
unknown EST		-2.27201	5.11159	-1.14632	-1.07351	-1.31749	-1.17477	A	AI844761	nd
unknown EST		-2.28236	5.11159	-1.22072	-1.15318	-1.27076	-1.21392	A	AI842592	nd
unknown EST		-2.33331	3.5225	-1.11241	-1.23836	-1.13754	-1.16152	A	AI836586	Yes
unknown EST		-2.33517	3.5225	-1.18243	-1.27116	-1.09055	-1.17907	A	AI854730	nd
unknown EST		-2.49505	3.1443	-1.19881	-1.1694	-1.16995	-1.17931	A	AI846733	Yes
unknown EST		-2.53466	2.12428	-1.15476	-1.09744	-1.56425	-1.2562	H A	AI853474	nd
unknown EST		-2.57013	4.58444	-1.22623	-1.42556	-1.09478	-1.24154	L A	AI846014	Yes
unknown EST		-2.61682	0.855181	-1.22896	-1.1532	-1.48874	-1.28259	H	AI847074	nd
unknown EST		-2.6331	0.855181	-1.29439	-1.12049	-1.43299	-1.27616	H A	AI836160	nd
unknown EST		-2.6586	1.51449	-1.23214	-1.16184	-1.31511	-1.23478	H A	AI837663	nd
unknown EST		-2.84572	1.47258	-1.29407	-1.11015	-1.20328	-1.20015	L H A	AI854089	Yes
unknown EST		-2.93867	0.727296	-1.30399	-1.26541	-1.17296	-1.24622	H A	AI844627	nd
unknown EST		-2.95502	1.47258	-1.13076	-1.31599	-1.33762	-1.25792	L A	AI853589	nd
unknown EST		-3.01667	1.47258	-1.12465	-1.25587	-1.28221	-1.21892	L	AI839190	nd
unknown EST		-3.02989	0.93005	-1.13583	-1.33623	-1.2679	-1.24383	L	AI840047	nd
unknown EST		-3.04713	0.727296	-1.29149	-1.24932	-1.14937	-1.22859	H A	AI843215	Yes
unknown EST		-3.25319	0.93005	-1.28543	-1.21048	-1.44749	-1.31081	L H A	AI836065	nd
unknown EST		-3.28995	0.93005	-1.11743	-1.269	-1.36952	-1.24763	L	AI838219	nd
unknown EST		-3.30312	0.93005	-1.17021	-1.3773	-1.29665	-1.27851	L A	AI836165	nd
unknown EST		-3.31381	0.727296	-1.17819	-1.19833	-1.24526	-1.20694	H A	AI835688	nd
unknown EST		-3.48595	0.93005	-1.23703	-1.30394	-1.29296	-1.27763	L A	AI840839	nd
unknown EST		-4.02498	0.93005	-1.27839	-1.26101	-1.2206	-1.2531	L A	AI839322	nd
unknown EST		2.32141	4.7811	1.3655	1.22999	1.04571	1.20652	L	AI853035	Yes
unknown EST		2.60279	2.79997	1.01197	1.29075	1.36354	1.21216	L	AI839566	Yes
unknown EST		-1.99984	5.1986	-1.35797	1.05007	-1.44417	-1.23148	H	AI842803	Yes
unknown EST		-2.22258	5.11159	-1.09638	-1.15243	-1.18201	-1.14305	A	AI845121	Yes
unknown EST		-2.02792	5.1986	-1.10062	-1.28096	-1.34925	-1.23905	H	AI850482	Yes
unknown EST		-2.27367	3.20441	-1.29178	-1.19292	-1.27373	-1.25206	H	AI840011	Yes
unknown EST		2.51557	2.12428	1.31652	1.21457	1.53167	1.34794	H A	AI841625	Yes
unknown EST		2.38989	4.58444	1.07158	1.28442	1.25681	1.20042	L	AI847999	Yes
unknown EST		2.50422	3.72281	1.57047	1.21306	1.90657	1.53717	L A	AI849216	Yes
SAM Score (T-statistic), q (q-value %), Ave (total average fold change for all three strains)
Scan (Scan(s) that showed gene with significant alteration in scrapie brain). L, H, and A (Low, High, or Average of Low and High powered scans)
Expression values shown for scan and clone that showed the highest SAM score.
ID (GenBank # for BMAP clones, or IDs that begin with SSHI are from Rashmi Korke's mouse cDNA library)
Seq. (Yes, indicates clones that were sequenced by us, and clones not yet determined indicated with nd)
Struckthrough BMAP accession numbers indicate that our sequencing results did not match the published sequence for that clone.
IDs with struckthrough BMAP accession numbers are listed with the gene name that reflects our sequencing results.
*Genes with an asterisk encode extracellular proteins.
